# Supplementary material for: ﻿Description of five larvae of the genus Gnaptorina Reitter, 1887 from Xizang, China (Coleoptera, Tenebrionidae, Blaptinae), with molecular species delimitation and diagnoses
Source: Zookeys. 2024 Aug 14;1209:295–314. doi: 10.3897/zookeys.1209.124184 (PMC11339538; doi:10.3897/zookeys.1209.124184)
Supplement: XML Treatment for Gnaptorina nigera [file zookeys.1209.124184-treatment1.xml]

<!DOCTYPE tp:taxon-treatment
  PUBLIC "-//TaxonX//DTD Taxonomic Treatment Publishing DTD v0 20100105//EN" "tax-treatment-NSO.dtd">
<tp:taxon-treatment xmlns:tp="http://www.plazi.org/taxpub"><tp:treatment-meta><kwd-group><label>Taxon classification</label><kwd>
                <named-content content-type="kingdom">Animalia</named-content>
              </kwd><kwd>
                <named-content content-type="order">Coleoptera</named-content>
              </kwd><kwd>
                <named-content content-type="family">Tenebrionidae</named-content>
              </kwd></kwd-group><mixed-citation publication-type="journal"><person-group><name><surname>Ji</surname><given-names>Bao-Yue</given-names></name><name><surname>Guo</surname><given-names>Tong-Yang</given-names></name><name><surname>Gu</surname><given-names>Mei-Chang</given-names></name><name><surname>Ren</surname><given-names>Guo-Dong</given-names></name><name><surname>Li</surname><given-names>Xiu-Min</given-names></name></person-group><article-title>﻿Description of five larvae of the genus <italic><tp:taxon-name><tp:taxon-name-part taxon-name-part-type="genus" reg="Gnaptorina">Gnaptorina</tp:taxon-name-part></tp:taxon-name></italic> Reitter, 1887 from Xizang, China (<tp:taxon-name><tp:taxon-name-part taxon-name-part-type="order">Coleoptera</tp:taxon-name-part></tp:taxon-name>, <tp:taxon-name><tp:taxon-name-part taxon-name-part-type="family">Tenebrionidae</tp:taxon-name-part></tp:taxon-name>, <tp:taxon-name><tp:taxon-name-part taxon-name-part-type="subfamily">Blaptinae</tp:taxon-name-part></tp:taxon-name>), with molecular species delimitation and diagnoses</article-title><source>Zookeys</source><day>14</day><month>08</month><year>2024</year><volume>1209</volume><fpage>295</fpage><lpage>314</lpage><pub-id pub-id-type="doi">10.3897/zookeys.1209.124184</pub-id></mixed-citation></tp:treatment-meta><tp:nomenclature><label>﻿</label><tp:taxon-name>
              <object-id xmlns:xlink="http://www.w3.org/1999/xlink" content-type="arpha" xlink:type="simple">C8AE19FD-4E61-5B89-B37D-7DCCE2F4D760</object-id>
              <tp:taxon-name-part taxon-name-part-type="genus" reg="Gnaptorina">Gnaptorina</tp:taxon-name-part>
              <tp:taxon-name-part taxon-name-part-type="species" reg="nigera">nigera</tp:taxon-name-part>
            </tp:taxon-name><tp:taxon-authority>Shi, Ren &amp; Merkl, 2007</tp:taxon-authority></tp:nomenclature><tp:treatment-sec sec-type="material" id="SECID0E14AE"><title>Examined materials.</title><p><bold>Larvae.</bold> 3 exx. (<abbrev xmlns:xlink="http://www.w3.org/1999/xlink" content-type="institution" xlink:title="Museum of Hebei University, Baoding, China" id="ABBRID0EC5AE" xlink:type="simple">MHBU</abbrev>): Damxung County, Xizang/ <named-content xmlns:xlink="http://www.w3.org/1999/xlink" content-type="dwc:verbatimCoordinates" xlink:type="simple"><named-content content-type="geo-json" specific-use="{&#34;type&#34;:&#34;Point&#34;,&#34;coordinates&#34;:[90.710000,30.267500]}" id="NCID0EK5AE" xlink:type="simple">30°16.05’ N, 90°42.60’ E</named-content></named-content>/ Alt. 4480 m/ 2023-VII-9/ Xiu-Min Li, Tong-Yang Guo leg.; 20 exx. (<abbrev xmlns:xlink="http://www.w3.org/1999/xlink" content-type="institution" xlink:title="Museum of Hebei University, Baoding, China" id="ABBRID0EP5AE" xlink:type="simple">MHBU</abbrev>): Damxung County, Xizang/ <named-content xmlns:xlink="http://www.w3.org/1999/xlink" content-type="dwc:verbatimCoordinates" xlink:type="simple"><named-content content-type="geo-json" specific-use="{&#34;type&#34;:&#34;Point&#34;,&#34;coordinates&#34;:[91.059667,30.346333]}" id="NCID0EX5AE" xlink:type="simple">30°20.78’ N, 91°03.58’ E</named-content></named-content>/ Alt. 4150m/ 2019-VIII-8/ Xiu-Min Li leg.; 31 exx. (<abbrev xmlns:xlink="http://www.w3.org/1999/xlink" content-type="institution" xlink:title="Museum of Hebei University, Baoding, China" id="ABBRID0E35AE" xlink:type="simple">MHBU</abbrev>): Yangbajain Township, Damxung County, Xizang/ 2014-VII-23/ Guo-Dong Ren, Xing-Long Bai, Jun-Sheng Shan leg.; 4 exx. (<abbrev xmlns:xlink="http://www.w3.org/1999/xlink" content-type="institution" xlink:title="Museum of Hebei University, Baoding, China" id="ABBRID0EB6AE" xlink:type="simple">MHBU</abbrev>): Damxung County, Xizang/ <named-content xmlns:xlink="http://www.w3.org/1999/xlink" content-type="dwc:verbatimCoordinates" xlink:type="simple"><named-content content-type="geo-json" specific-use="{&#34;type&#34;:&#34;Point&#34;,&#34;coordinates&#34;:[91.107000,30.538667]}" id="NCID0EJ6AE" xlink:type="simple">30°32.32’ N, 91°06.42’ E</named-content></named-content>/ Alt. 4350m/ 2019-VIII-9/ Xiu-Min Li leg.; 11 exx. (<abbrev xmlns:xlink="http://www.w3.org/1999/xlink" content-type="institution" xlink:title="Museum of Hebei University, Baoding, China" id="ABBRID0EO6AE" xlink:type="simple">MHBU</abbrev>): Chamda Township, Nagarzê County, Xizang/ <named-content xmlns:xlink="http://www.w3.org/1999/xlink" content-type="dwc:verbatimCoordinates" xlink:type="simple"><named-content content-type="geo-json" specific-use="{&#34;type&#34;:&#34;Point&#34;,&#34;coordinates&#34;:[91.081167,29.008000]}" id="NCID0EW6AE" xlink:type="simple">29°00.48’ N, 91°04.87’ E</named-content></named-content>/ Alt. 4540m/ 2019-VIII-8/ Xiu-Min Li leg.; 11 exx. (<abbrev xmlns:xlink="http://www.w3.org/1999/xlink" content-type="institution" xlink:title="Museum of Hebei University, Baoding, China" id="ABBRID0E26AE" xlink:type="simple">MHBU</abbrev>): Comai County, Xizang/ <named-content xmlns:xlink="http://www.w3.org/1999/xlink" content-type="dwc:verbatimCoordinates" xlink:type="simple"><named-content content-type="geo-json" specific-use="{&#34;type&#34;:&#34;Point&#34;,&#34;coordinates&#34;:[91.376167,28.848667]}" id="NCID0EEAAG" xlink:type="simple">28°50.92′ N, 91°22.57′ E</named-content></named-content>/ Alt. 4490m/ 2023-VII-8/ Xiu-Min Li leg.; 6 exx. (<abbrev xmlns:xlink="http://www.w3.org/1999/xlink" content-type="institution" xlink:title="Museum of Hebei University, Baoding, China" id="ABBRID0EJAAG" xlink:type="simple">MHBU</abbrev>): Daglung Township, Nagarzê County, Xizang/ <named-content xmlns:xlink="http://www.w3.org/1999/xlink" content-type="dwc:verbatimCoordinates" xlink:type="simple"><named-content content-type="geo-json" specific-use="{&#34;type&#34;:&#34;Point&#34;,&#34;coordinates&#34;:[90.468333,28.658000]}" id="NCID0ERAAG" xlink:type="simple">28°39.48′ N, 90°28.10′ E</named-content></named-content>/ Alt. 4615m/ 2014-VIII-6/ Guo-Dong Ren, Xing-Long Bai, Jun-Sheng Shan leg.</p></tp:treatment-sec><tp:treatment-sec sec-type="description" id="SECID0EWAAG"><title>Description.</title><p><bold><italic>Body</italic></bold> (Fig. <xref ref-type="fig" rid="F3">3A–C</xref>). Larvae length 17.2–17.5 mm, width 2.1–2.5 mm. Body subcylindrical; last segment conical; body brownish yellow, shiny, body wall ossified; median line obvious on thorax dorsally; pairs of setae grow on each tergum.</p><fig id="F3" position="float" orientation="portrait"><object-id xmlns:xlink="http://www.w3.org/1999/xlink" content-type="doi" xlink:type="simple">10.3897/zookeys.1209.124184.figure3</object-id><object-id xmlns:xlink="http://www.w3.org/1999/xlink" content-type="arpha" xlink:type="simple">C7ED1099-80BC-5256-B192-512420D24F99</object-id><label>Figure 3.</label><caption><p>Larva of <italic><tp:taxon-name><tp:taxon-name-part taxon-name-part-type="genus" reg="Gnaptorina">Gnaptorina</tp:taxon-name-part><tp:taxon-name-part taxon-name-part-type="species" reg="nigera">nigera</tp:taxon-name-part></tp:taxon-name></italic> Shi, Ren &amp; Merkl, 2007 <bold>A</bold> habitus, dorsal view <bold>B</bold> habitus, lateral view <bold>C</bold> habitus, ventral view <bold>D</bold> head, dorsal view <bold>E</bold> head, ventral view <bold>F</bold> head, vertex view <bold>G</bold> epipharynx <bold>H</bold> prothoracic leg <bold>I</bold> legs <bold>J</bold> pygopods, dorsal view <bold>K</bold> pygopods, ventral view <bold>L</bold> pygopods, lateral view. Scale bars: 2 mm (<bold>A–C</bold>); 1 mm (<bold>D–F, J–L</bold>); 0.5 mm (<bold>G, H, I</bold>).</p></caption><graphic xmlns:xlink="http://www.w3.org/1999/xlink" xlink:href="zookeys-1209-295_article-124184__-g003.jpg" position="float" orientation="portrait" xlink:type="simple" id="oo_1113495.jpg"><uri content-type="original_file" xlink:type="simple">https://binary.pensoft.net/fig/1113495</uri></graphic></fig><p><bold><italic>Head</italic></bold> (Fig. <xref ref-type="fig" rid="F3">3E, D–G</xref>). Prognathous, slightly narrower than width of prothorax; labrum transverse; apical part with six setae; anterior margin with two discal and six slender lateral marginal setae; epipharynx with sparse setae on lateral margin, with two basal spines on central area, between the basal spines with four mastoids, with six mastoids above the basal spines (Fig. <xref ref-type="fig" rid="F3">3G</xref>); mandible left-right unsymmetrical, membranous elevation with two setae; clypeus transverse, trapezoidal, dark brown, with two pairs of setae at apex and margin respectively (Fig. <xref ref-type="fig" rid="F3">3D, F</xref>). Epicranial stem Y or V-shaped; frons convex, dark brown throughout, with sparse long setae on lateral margins, with four pairs of setae at apex (a pair on anterior margin, a pair on middle margin, two pairs on posterior margin) (Fig. <xref ref-type="fig" rid="F3">3D, F</xref>). Ocelli evident, two parallel rows arranged transversely (Fig. <xref ref-type="fig" rid="F3">3B</xref>). Maxillary palpi (Fig. <xref ref-type="fig" rid="F3">3E</xref>) three-segmented, cylindrical, and conical at apex; I widest, II longest, I as long as III. Labial palps two-segmented, short; II conical; prementum with two setae on anterior margin, apex with two long setae, lateral sides with four or five long setae; mentum convex, hexagonal, base of mentum straight; mentum more slender than prementum, lateral margins with four or five long setae, posterior margin with four setae; submentum with six setae on mid-posterior part (three on left, three on right). Antennae three-segmented, cylindrical at apex; I longest, as wide as II; III shortest and narrowest (Fig. <xref ref-type="fig" rid="F3">3B, D–F</xref>).</p><p><bold><italic>Thorax</italic></bold> (Fig. <xref ref-type="fig" rid="F3">3A</xref>). Thoracic segments parallel-sided, with transverse plicae. Pronotum and mesonotum with two pairs of elongate setae on anterior and posterior margin. Metanotum with two pairs of setae on anterior margin and a pair of setae on posterior margin. Anterior and posterior border of pronotum with brown longitudinal stripes, with pair of irregular brown spots on tergum, posterior border of mesonotum and metanotum with a brown longitudinal stripe. Pronotum longest, 2.40 × as long as mesonotum, 1.70 × as long as metanotum, mesonotum shortest.</p><p><bold><italic>Legs</italic></bold> (Fig. <xref ref-type="fig" rid="F3">3H, I</xref>). Protarsungulus strongly sclerotised, sharp, claw-like; protarsungulus with a strong, long seta on inner side and a strong, short spine on outer side at base. Profemora and protibiae gradually narrowing towards apex; inner margin setal formula of prothoracic leg 4(3): 6(3): 2(2); outer margin of tibiae with two setae; outer margin of femora with two setae; trochanter with two setae (Fig. <xref ref-type="fig" rid="F3">3G</xref>). Mesotarsus with a strong, long seta on inner side and a strong, short spine on outer side at base; inner margin setal formula of mesothoracic leg 3–4(2–3): 4(2): 2(2); outer margin of tibiae with two spines; outer margin of femora with two spines; outer margin of trochanters with two spines. Metatarsus with two short, broad spines at base, inner margin setal formula of metathoracic leg 3(2): 4(2): 2(2), outer margin of tibiae with two short spines, outer margin of femora with two spines, outer margin of trochanters with two spines. Meso- and metathoracic legs shorter than prothoracic one, meso- and metathoracic legs tarsungulus highly ossified, hooked, with dense setae (Fig. <xref ref-type="fig" rid="F3">3I</xref>).</p><p><bold><italic>Abdomen</italic></bold> (Fig. <xref ref-type="fig" rid="F3">3C, J–L</xref>). Approximately 3.10 × as long as thorax; abdominal segments I–VIII subcylindrical, with transverses plicae; ventral side of abdominal segment I with six pairs of setae on each side (five pairs of setae near anterior and a pair of setae near posterior) and 14 setae on anterior margins, ventral side of abdominal segments II–VIII with three pairs of setae on anterior, middle, and posterior margin of lateral margins, respectively (Fig. <xref ref-type="fig" rid="F3">3C</xref>). Last segment conical, 0.91 × as long as VIII, distinctly narrower than VIII; surface of convex disc with sparse long setae in ventral view, with a row of short spines on each side (six spines on left, seven spines on right); last segment dorsally flattened; urogomphi inconspicuous and apex truncated, with two short spines (Fig. <xref ref-type="fig" rid="F3">3J–L</xref>).</p><p><bold><italic>Spiracles</italic></bold> (Fig. <xref ref-type="fig" rid="F3">3C</xref>). Lateral margins of abdominal segments I–VIII and mesothorax each with a pair of spiracles, mesothoracic spiracles much larger than abdominal one, lateral margins of abdominal segments I–VIII with almost equal-sized spiracles, rounded.</p></tp:treatment-sec></tp:taxon-treatment>
