# Supplementary material for: ﻿Description of five larvae of the genus Gnaptorina Reitter, 1887 from Xizang, China (Coleoptera, Tenebrionidae, Blaptinae), with molecular species delimitation and diagnoses
Source: Zookeys. 2024 Aug 14;1209:295–314. doi: 10.3897/zookeys.1209.124184 (PMC11339538; doi:10.3897/zookeys.1209.124184)
Supplement: XML Treatment for Gnaptorina tishkovi [file zookeys.1209.124184-treatment2.xml]

<!DOCTYPE tp:taxon-treatment
  PUBLIC "-//TaxonX//DTD Taxonomic Treatment Publishing DTD v0 20100105//EN" "tax-treatment-NSO.dtd">
<tp:taxon-treatment xmlns:tp="http://www.plazi.org/taxpub"><tp:treatment-meta><kwd-group><label>Taxon classification</label><kwd>
                <named-content content-type="kingdom">Animalia</named-content>
              </kwd><kwd>
                <named-content content-type="order">Coleoptera</named-content>
              </kwd><kwd>
                <named-content content-type="family">Tenebrionidae</named-content>
              </kwd></kwd-group><mixed-citation publication-type="journal"><person-group><name><surname>Ji</surname><given-names>Bao-Yue</given-names></name><name><surname>Guo</surname><given-names>Tong-Yang</given-names></name><name><surname>Gu</surname><given-names>Mei-Chang</given-names></name><name><surname>Ren</surname><given-names>Guo-Dong</given-names></name><name><surname>Li</surname><given-names>Xiu-Min</given-names></name></person-group><article-title>﻿Description of five larvae of the genus <italic><tp:taxon-name><tp:taxon-name-part taxon-name-part-type="genus" reg="Gnaptorina">Gnaptorina</tp:taxon-name-part></tp:taxon-name></italic> Reitter, 1887 from Xizang, China (<tp:taxon-name><tp:taxon-name-part taxon-name-part-type="order">Coleoptera</tp:taxon-name-part></tp:taxon-name>, <tp:taxon-name><tp:taxon-name-part taxon-name-part-type="family">Tenebrionidae</tp:taxon-name-part></tp:taxon-name>, <tp:taxon-name><tp:taxon-name-part taxon-name-part-type="subfamily">Blaptinae</tp:taxon-name-part></tp:taxon-name>), with molecular species delimitation and diagnoses</article-title><source>Zookeys</source><day>14</day><month>08</month><year>2024</year><volume>1209</volume><fpage>295</fpage><lpage>314</lpage><pub-id pub-id-type="doi">10.3897/zookeys.1209.124184</pub-id></mixed-citation></tp:treatment-meta><tp:nomenclature><label>﻿</label><tp:taxon-name>
              <object-id xmlns:xlink="http://www.w3.org/1999/xlink" content-type="arpha" xlink:type="simple">5F2F7427-0208-5807-BA30-5F669FC41790</object-id>
              <tp:taxon-name-part taxon-name-part-type="genus" reg="Gnaptorina">Gnaptorina</tp:taxon-name-part>
              <tp:taxon-name-part taxon-name-part-type="species" reg="tishkovi">tishkovi</tp:taxon-name-part>
            </tp:taxon-name><tp:taxon-authority>Medvedev, 1998</tp:taxon-authority></tp:nomenclature><tp:treatment-sec sec-type="material" id="SECID0EDHAG"><title>Examined materials.</title><p><bold>Larvae.</bold> 14 exx. (<abbrev xmlns:xlink="http://www.w3.org/1999/xlink" content-type="institution" xlink:title="Museum of Hebei University, Baoding, China" id="ABBRID0ELHAG" xlink:type="simple">MHBU</abbrev>): Qomolangma, Tingri County, Xizang/ <named-content xmlns:xlink="http://www.w3.org/1999/xlink" content-type="dwc:verbatimCoordinates" xlink:type="simple"><named-content content-type="geo-json" specific-use="{&#34;type&#34;:&#34;Point&#34;,&#34;coordinates&#34;:[86.830000,28.188833]}" id="NCID0ETHAG" xlink:type="simple">28°11.33′ N, 86°49.80′ E</named-content></named-content>/ Alt. 4960m/ 2023-VII-20/ Xing-Long Bai, Quan-Yu Ji, Jian Song leg.; 5 exx. (<abbrev xmlns:xlink="http://www.w3.org/1999/xlink" content-type="institution" xlink:title="Museum of Hebei University, Baoding, China" id="ABBRID0EYHAG" xlink:type="simple">MHBU</abbrev>): Tingri County, Xizang/ <named-content xmlns:xlink="http://www.w3.org/1999/xlink" content-type="dwc:verbatimCoordinates" xlink:type="simple"><named-content content-type="geo-json" specific-use="{&#34;type&#34;:&#34;Point&#34;,&#34;coordinates&#34;:[87.129667,28.611333]}" id="NCID0EAIAG" xlink:type="simple">28°36.68′ N, 87°07.78′ E</named-content></named-content>/ Alt. 4270m/ 2014-VII-24/ Guo-Dong Ren, Xing-Long Bai, Jun-Sheng Shan leg.; 5 exx. (<abbrev xmlns:xlink="http://www.w3.org/1999/xlink" content-type="institution" xlink:title="Museum of Hebei University, Baoding, China" id="ABBRID0EFIAG" xlink:type="simple">MHBU</abbrev>): Tingri County, Xizang/ <named-content xmlns:xlink="http://www.w3.org/1999/xlink" content-type="dwc:verbatimCoordinates" xlink:type="simple"><named-content content-type="geo-json" specific-use="{&#34;type&#34;:&#34;Point&#34;,&#34;coordinates&#34;:[87.619167,28.459667]}" id="NCID0ENIAG" xlink:type="simple">28°27.58′ N, 87°37.15′ E</named-content></named-content>/ Alt. 4480m/ 2019-VIII-16/ Xiu-Min Li leg.; 10 exx. (<abbrev xmlns:xlink="http://www.w3.org/1999/xlink" content-type="institution" xlink:title="Museum of Hebei University, Baoding, China" id="ABBRID0ESIAG" xlink:type="simple">MHBU</abbrev>): Dinggyê County, Xizang/ <named-content xmlns:xlink="http://www.w3.org/1999/xlink" content-type="dwc:verbatimCoordinates" xlink:type="simple"><named-content content-type="geo-json" specific-use="{&#34;type&#34;:&#34;Point&#34;,&#34;coordinates&#34;:[87.707500,28.141333]}" id="NCID0E1IAG" xlink:type="simple">28°08.48′ N, 87°42.45′ E</named-content></named-content>/ Alt. 4700m/ 2014-VIII-4/ Guo-Dong Ren, Xing-long Bai, Jun-Sheng Shan leg.; 5 exx. (<abbrev xmlns:xlink="http://www.w3.org/1999/xlink" content-type="institution" xlink:title="Museum of Hebei University, Baoding, China" id="ABBRID0E6IAG" xlink:type="simple">MHBU</abbrev>): Dinggyê County, Xizang/ 2014-VIII-4/ Guo-Dong Ren leg.</p></tp:treatment-sec><tp:treatment-sec sec-type="description" id="SECID0EEJAG"><title>Description.</title><p><bold><italic>Body</italic></bold> (Fig. <xref ref-type="fig" rid="F4">4A–C</xref>). Larvae length 21.8–23.5 mm, width 2.4–3.0 mm. Body yellowish brown, shiny, body wall ossified; median line obvious on on thorax dorsally and abdominal tergite I.</p><fig id="F4" position="float" orientation="portrait"><object-id xmlns:xlink="http://www.w3.org/1999/xlink" content-type="doi" xlink:type="simple">10.3897/zookeys.1209.124184.figure4</object-id><object-id xmlns:xlink="http://www.w3.org/1999/xlink" content-type="arpha" xlink:type="simple">174F7110-534B-5BE4-A983-6379365FF695</object-id><label>Figure 4.</label><caption><p>Larva of <italic><tp:taxon-name><tp:taxon-name-part taxon-name-part-type="genus" reg="Gnaptorina">Gnaptorina</tp:taxon-name-part><tp:taxon-name-part taxon-name-part-type="species" reg="tishkovi">tishkovi</tp:taxon-name-part></tp:taxon-name></italic> Medvedev, 1998 <bold>A</bold> habitus, dorsal view <bold>B</bold> habitus, lateral view <bold>C</bold> habitus, ventral view <bold>D</bold> head, dorsal view <bold>E</bold> head, ventral view <bold>F</bold> head, vertex view <bold>G</bold> epipharynx <bold>H</bold> legs <bold>I</bold> pygopods, dorsal view <bold>J</bold> pygopods, ventral view <bold>K</bold> pygopods, lateral view. Scale bars: 2 mm (<bold>A–C</bold>); 1 mm (<bold>D–F, H–K</bold>); 0.5 mm (<bold>G</bold>).</p></caption><graphic xmlns:xlink="http://www.w3.org/1999/xlink" xlink:href="zookeys-1209-295_article-124184__-g004.jpg" position="float" orientation="portrait" xlink:type="simple" id="oo_1113496.jpg"><uri content-type="original_file" xlink:type="simple">https://binary.pensoft.net/fig/1113496</uri></graphic></fig><p><bold><italic>Head</italic></bold> (Fig. <xref ref-type="fig" rid="F4">4B, D–G</xref>). Labrum transverse; apical part with six setae; anterior margin with two discal and six slender lateral marginal setae; epipharynx with sparse setae on lateral margin, with two basal spines on central area, between the basal spines with four mastoids, with six mastoids above the basal spines (Fig. <xref ref-type="fig" rid="F4">4G</xref>); mandible left-right unsymmetrical, membranous elevation with two setae (Fig. <xref ref-type="fig" rid="F4">4D, F</xref>). Epicranial stem Y-shaped, epicranial stem with a pair of pale brown patterns on distal margin; frons convex, with sparse long setae on lateral margins, with four pairs of setae at apex (a pair on upper margin, a pair on middle margin, two pairs on mid-posterior margin) (Fig. <xref ref-type="fig" rid="F4">4D, F</xref>). Posterior margin of middle part of frontal pale brown covered. Ocelli evident (Fig. <xref ref-type="fig" rid="F4">4B</xref>). Maxillary palpi (Fig. <xref ref-type="fig" rid="F4">4E</xref>) three-segmented, cylindrical, and conical at apex; I widest, II longest. Labial palps two-segmented, short; II conical; prementum with two setae on anterior margin, apex with two long setae, lateral sides with two long setae; mentum convex, hexagonal; mentum more slender than prementum, posterior margin with four long setae; submentum with six setae on posterior margin (three on left, three on right). Antennae three-segmented, cylindrical at apex; I longest and widest; III shortest and narrowest (Fig. <xref ref-type="fig" rid="F4">4B, D–G</xref>).</p><p><bold><italic>Thorax</italic></bold> (Fig. <xref ref-type="fig" rid="F4">4A</xref>). Pronotum and metanotum with two pairs of elongate setae on anterior margin and a pair of setae on posterior margin. Mesonotum with a pair of setae on anterior, middle, and posterior margin. Anterior and posterior borders of pronotum with brown longitudinal stripes, posterior border of mesonotum and metanotum with a brown longitudinal stripe. Pronotum longest, 1.96 × as long as mesonotum, 1.61 × as long as metanotum, mesonotum shortest.</p><p><bold><italic>Legs</italic></bold> (Fig. <xref ref-type="fig" rid="F4">4H</xref>). Protarsungulus with a strong, long seta on inner side and a strong, short spine on outer side at base. Profemora and protibiae gradually narrowing towards apex; inner margin setal formula of prothoracic leg 3–4(1–2):6(3):2(2); outer margin of tibiae with two strong, short spines; outer margin of femora with two setae; trochanter with two short setae. Mesotarsus with a strong, long seta on inner side and a strong, short spine on outer side at base; inner margin setal formula of mesothoracic leg 4:5(1):2(2); outer margin of tibiae with two spines; outer margin of femora with two spines; outer margin of trochanters with two spines and one seta. Metatarsus with a strong, long seta on inner side and a strong, short spine on outer side at base; inner margin setal formula of metathoracic leg 3–4(2):4(3):2(2), outer margin of tibiae with two spines, outer margin of femora with two spines, outer margin of trochanters with two spines and one seta.</p><p><bold><italic>Abdomen</italic></bold> (Fig. <xref ref-type="fig" rid="F4">4A, C</xref>). Not constricted between VIII and IX segments. Approximately 4.20 × as long as thorax; abdominal segments I–VIII subcylindrical, with transverses plicae; ventral side of abdominal segment I with sparse setae on anterior and lateral margins, with four setae on posterior margin (two on left, two on right); ventral side of abdominal segments II–VIII with three pairs of setae on anterior, middle, and posterior margin of lateral margins, respectively. Last segment conical, 0.87 × as long as VIII, distinctly narrower than VIII; surface of convex disc with sparse long setae in ventral view, with a row of short spines on each side (six spines each on left and right); last segment dorsally flattened; urogomphi inconspicuous and apex truncated, with two short spines (Fig. <xref ref-type="fig" rid="F4">4I–K</xref>).</p><p><bold><italic>Spiracles</italic></bold> (Fig. <xref ref-type="fig" rid="F4">4C</xref>). Mesothoracic spiracles are almost twice size of abdominal segment I spiracles; lateral margins of abdominal segments I–VIII and mesothorax each with a pair of oval spiracles, abdominal segment I spiracles largest, abdominal segments I–VIII spiracles gradually shrinking.</p></tp:treatment-sec></tp:taxon-treatment>
