# Supplementary material for: ﻿Description of five larvae of the genus Gnaptorina Reitter, 1887 from Xizang, China (Coleoptera, Tenebrionidae, Blaptinae), with molecular species delimitation and diagnoses
Source: Zookeys. 2024 Aug 14;1209:295–314. doi: 10.3897/zookeys.1209.124184 (PMC11339538; doi:10.3897/zookeys.1209.124184)
Supplement: XML Treatment for Gnaptorina kangmar [file zookeys.1209.124184-treatment5.xml]

<!DOCTYPE tp:taxon-treatment
  PUBLIC "-//TaxonX//DTD Taxonomic Treatment Publishing DTD v0 20100105//EN" "tax-treatment-NSO.dtd">
<tp:taxon-treatment xmlns:tp="http://www.plazi.org/taxpub"><tp:treatment-meta><kwd-group><label>Taxon classification</label><kwd>
                <named-content content-type="kingdom">Animalia</named-content>
              </kwd><kwd>
                <named-content content-type="order">Coleoptera</named-content>
              </kwd><kwd>
                <named-content content-type="family">Tenebrionidae</named-content>
              </kwd></kwd-group><mixed-citation publication-type="journal"><person-group><name><surname>Ji</surname><given-names>Bao-Yue</given-names></name><name><surname>Guo</surname><given-names>Tong-Yang</given-names></name><name><surname>Gu</surname><given-names>Mei-Chang</given-names></name><name><surname>Ren</surname><given-names>Guo-Dong</given-names></name><name><surname>Li</surname><given-names>Xiu-Min</given-names></name></person-group><article-title>﻿Description of five larvae of the genus <italic><tp:taxon-name><tp:taxon-name-part taxon-name-part-type="genus" reg="Gnaptorina">Gnaptorina</tp:taxon-name-part></tp:taxon-name></italic> Reitter, 1887 from Xizang, China (<tp:taxon-name><tp:taxon-name-part taxon-name-part-type="order">Coleoptera</tp:taxon-name-part></tp:taxon-name>, <tp:taxon-name><tp:taxon-name-part taxon-name-part-type="family">Tenebrionidae</tp:taxon-name-part></tp:taxon-name>, <tp:taxon-name><tp:taxon-name-part taxon-name-part-type="subfamily">Blaptinae</tp:taxon-name-part></tp:taxon-name>), with molecular species delimitation and diagnoses</article-title><source>Zookeys</source><day>14</day><month>08</month><year>2024</year><volume>1209</volume><fpage>295</fpage><lpage>314</lpage><pub-id pub-id-type="doi">10.3897/zookeys.1209.124184</pub-id></mixed-citation></tp:treatment-meta><tp:nomenclature><label>﻿</label><tp:taxon-name>
              <object-id xmlns:xlink="http://www.w3.org/1999/xlink" content-type="arpha" xlink:type="simple">BD497C50-1170-5A59-89D3-C389B2E9E952</object-id>
              <tp:taxon-name-part taxon-name-part-type="genus" reg="Gnaptorina">Gnaptorina</tp:taxon-name-part>
              <tp:taxon-name-part taxon-name-part-type="species" reg="kangmar">kangmar</tp:taxon-name-part>
            </tp:taxon-name><tp:taxon-authority>Shi, Ren &amp; Merkl, 2007</tp:taxon-authority></tp:nomenclature><tp:treatment-sec sec-type="material" id="SECID0EI3AG"><title>Examined materials.</title><p><bold>Larvae.</bold> 27 exx. (<abbrev xmlns:xlink="http://www.w3.org/1999/xlink" content-type="institution" xlink:title="Museum of Hebei University, Baoding, China" id="ABBRID0EQ3AG" xlink:type="simple">MHBU</abbrev>): Nai Chin Kangsang Snow Mountain, Xizang/ <named-content xmlns:xlink="http://www.w3.org/1999/xlink" content-type="dwc:verbatimCoordinates" xlink:type="simple"><named-content content-type="geo-json" specific-use="{&#34;type&#34;:&#34;Point&#34;,&#34;coordinates&#34;:[90.164167,28.898333]}" id="NCID0EY3AG" xlink:type="simple">28°53.90’ N, 90°09.85’ E</named-content></named-content>/ Alt. 5030m/ 2014-VIII-6/ Guo-Dong Ren, Xing-Long Bai, Jun-Sheng Shan leg.; 21 exx. (<abbrev xmlns:xlink="http://www.w3.org/1999/xlink" content-type="institution" xlink:title="Museum of Hebei University, Baoding, China" id="ABBRID0E43AG" xlink:type="simple">MHBU</abbrev>): Gyangzê County, Xizang/ 2014-VIII-6/ Guo-Dong Ren, Xing-Long Bai, Jun-Sheng Shan leg.</p></tp:treatment-sec><tp:treatment-sec sec-type="description" id="SECID0EC4AG"><title>Description.</title><p><bold><italic>Body</italic></bold> (Fig. <xref ref-type="fig" rid="F7">7A–C</xref>). Larvae length 19.2–20.0 mm, width 2.3–2.5 mm, moderately thickened. Body yellowish brown, shiny, body wall ossified; median line obvious on pronotum and mesonotum.</p><fig id="F7" position="float" orientation="portrait"><object-id xmlns:xlink="http://www.w3.org/1999/xlink" content-type="doi" xlink:type="simple">10.3897/zookeys.1209.124184.figure7</object-id><object-id xmlns:xlink="http://www.w3.org/1999/xlink" content-type="arpha" xlink:type="simple">3C1440E3-D5DE-57FC-9A20-ACF0398CB96B</object-id><label>Figure 7.</label><caption><p>Larva of <italic><tp:taxon-name><tp:taxon-name-part taxon-name-part-type="genus" reg="Gnaptorina">Gnaptorina</tp:taxon-name-part><tp:taxon-name-part taxon-name-part-type="species" reg="kangmar">kangmar</tp:taxon-name-part></tp:taxon-name></italic> Shi, Ren &amp; Merkl, 2007 <bold>A</bold> habitus, dorsal view <bold>B</bold> habitus, lateral view <bold>C</bold> habitus, ventral view <bold>D</bold> head, dorsal view <bold>E</bold> head, ventral view <bold>F</bold> head, vertex view <bold>G</bold> epipharynx <bold>H</bold> prothoracic leg, lateral view <bold>I</bold> mesothoracic and metathoracic legs, lateral view <bold>J</bold> pygopods, dorsal view <bold>K</bold> pygopods, ventral view <bold>L</bold> pygopods, lateral view. Scale bars: 2 mm (<bold>A–C</bold>); 1 mm (<bold>D–F, H–L</bold>); 0.5 mm (<bold>G</bold>).</p></caption><graphic xmlns:xlink="http://www.w3.org/1999/xlink" xlink:href="zookeys-1209-295_article-124184__-g007.jpg" position="float" orientation="portrait" xlink:type="simple" id="oo_1113499.jpg"><uri content-type="original_file" xlink:type="simple">https://binary.pensoft.net/fig/1113499</uri></graphic></fig><p><bold><italic>Head</italic></bold> (Fig. <xref ref-type="fig" rid="F7">7B, D–G</xref>). Labrum transverse; apical part with six setae; anterior margin with two discal and six slender lateral marginal setae; epipharynx with sparse setae on lateral margin, with two basal spines on central area, between the basal spines with four mastoids, with six mastoids above the basal spines; mandible left-right unsymmetrical, membranous elevation with two setae (Fig. <xref ref-type="fig" rid="F7">7D, E, G</xref>). Epicranial stem Y-shaped; frons convex, with sparse setae on lateral margins, with four pairs of setae at apex (a pair on anterior margin, a pair on middle margin, two pairs on mid-posterior margin) (Fig. <xref ref-type="fig" rid="F7">7D, F</xref>). Ocelli evident, two parallel rows arranged transversely (Fig. <xref ref-type="fig" rid="F7">7B</xref>). Maxillary palpi (Fig. <xref ref-type="fig" rid="F7">7E</xref>) three-segmented, cylindrical, and conical at apex; I widest, II longest. Labial palps two-segmented, short; II conical; prementum short, with two setae on anterior margin, apex with two long setae; mentum convex, trapezoidal, base of mentum straight; mentum wide and short, lateral margin with five or six long setae, mid-posterior margin with two long setae; submentum with nine setae on middle margin. Antennae three-segmented, cylindrical at apex; I longest; III shortest and narrowest (Fig. <xref ref-type="fig" rid="F7">7B, D–G</xref>).</p><p><bold><italic>Thorax</italic></bold> (Fig. <xref ref-type="fig" rid="F7">7A</xref>). Pronotum and mesonotum with four pairs of setae (two pairs of setae on anterior margin, two pairs of setae on posterior margin); metanotum with three pairs of long setae, a pair on mid-anterior margin, two pairs on middle. Anterior and posterior borders of pronotum with brown longitudinal stripes; posterior border of mesonotum and metanotum with a brown longitudinal stripe. Pronotum longest, 2.03 × as long as mesonotum, 1.89 × as long as metanotum, mesonotum shortest.</p><p><bold><italic>Legs</italic></bold> (Fig. <xref ref-type="fig" rid="F7">7H, I</xref>). Protarsungulus with a strong, long seta on inner side and a strong, short spine on outer side at base. Profemora and protibiae gradually narrowing towards apex; inner margin setal formula of prothoracic leg 5(1): 7(5–6): 2(2); outer margin of tibiae with two strong and short spines; outer margin of femora with two setae; trochanter with three setae. Mesotarsus with a strong, long seta on inner side and a strong, short spine on outer side at base; inner margin setal formula of mesothoracic leg 4(2): 4(2): 2(2); outer margin of tibiae with two spines; outer margin of femora with two spines; outer margin of trochanters with two spines and one seta (Fig. <xref ref-type="fig" rid="F7">7H</xref>). Metatarsus with a strong, long seta on inner side and a strong, short spine on outer side at base; inner margin setal formula of metathoracic leg 4(3): 5(2): 2(2), outer margin of tibiae with two spines, outer margin of femora with two spines, outer margin of trochanters with two spines and one seta.</p><p><bold><italic>Abdomen</italic></bold> (Fig. <xref ref-type="fig" rid="F7">7A, C</xref>). Not constricted between VIII and IX segments Approximately 2.68 × as long as thorax; abdominal segments I–VIII subcylindrical, with transverses plicae; ventral side of abdominal segment I with 12 setae on anterior margin and six setae on each side, with two pairs of setae on posterior margin; ventral side of abdominal segment II with seven pairs of setae (five pairs of setae on lateral margin, two pairs of setae on posterior margin); ventral side of abdominal segments III–VIII with three pairs of setae (two pairs of setae on mid-lateral margin, a pairs of setae on posterior margin); ventral side of abdominal segment VIII with four pairs of setae on lateral margin and two pairs of setae on posterior margin. Last segment conical, 0.91 × as long as VIII, distinctly narrower than VIII; last segment surface of convex disc with sparse long setae in ventral view, with a row of short spines on each side (five spines on left, five spines on right); last segment dorsally flattened, urogomphi inconspicuous, with two short spines (Fig. <xref ref-type="fig" rid="F7">7J–L</xref>).</p><p><bold><italic>Spiracles</italic> (Fig. <xref ref-type="fig" rid="F7">7C</xref></bold>). Lateral margins of abdominal segments I–VIII and mesothorax each with a pair of oval spiracles, mesothorax spiracles much larger than abdominal spiracles, abdominal segments I–VIII spiracles gradually shrinking.</p></tp:treatment-sec></tp:taxon-treatment>
